# Supplementary material for: A tumor suppressor role for EZH2 in diffuse midline glioma pathogenesis
Source: Acta Neuropathol Commun. 2022 Apr 8;10:47. doi: 10.1186/s40478-022-01336-5 (PMC8994223; doi:10.1186/s40478-022-01336-5)
Supplement: Supplementary file 2 — Additional file 2. Y641F read counts of EZH2 GOF and control EZH2 WT RNAseq samples.. [file 40478_2022_1336_MOESM2_ESM.xlsx]

## Sheet: Sheet1
Sample	wild-type reads (T)	mutant reads (A)	% mutant
RCAS_CRE_1_S21	9	0	0
RCAS_CRE_1_S22	18	0	0
RCAS_CRE_1_S23	11	5	31
RCAS_CRE_1_S24	43	0	0
RCAS_Y_1_S18	0	0	0
RCAS_Y_1_S19	42	0	0
RCAS_Y_1_S20	12	0	0
Mutant details:
Mutation located at chr6:47533752 (mm10)
T > A genomic change
A > T coding change (minus strand gene)
codon change: TAC (Y) > TTC (F)
